# Supplementary material for: Prominin 1 is crucial for the early development of photoreceptor outer segments
Source: Sci Rep. 2024 May 7;14:10498. doi: 10.1038/s41598-024-60989-5 (PMC11076519; doi:10.1038/s41598-024-60989-5)
Supplement: Supplementary file 2 — Supplementary Table 1. [file 41598_2024_60989_MOESM2_ESM.xlsx]

## Sheet: Sheet1
	Supplementary Table 1: Differentially regulated proteins. TMT-proteomics comparing PROM1 knock-out and littermate control retinas at P12. Proteins with absolute log2 fold change greater than 1 are indicatde in red.
	Downregulated Proteins						Upregulated Proteins
	UniProt ID	Gene Symbol	Description	log2 fold change	adj.P.Val		UniProt ID	Gene Symbol	Description	log2 fold change	adj.P.Val
	O54990	Prom1	Prominin-1	-6.1359	8.96273e-08		Q8VHI5	Vit	Vitrin	3.53396	0.00999744
	P20612	Gnat1	Guanine nucleotide-binding protein G(t) subunit alpha-1	-1.21042	0.001929		P10107	Anxa1	Annexin A1	2.96984	0.0098716
	Q8K2G4	Bbs7	Bardet-Biedl syndrome 7 protein homolog	-1.09812	0.0135394		Q61555	Fbn2	Fibrillin-2	2.74616	0.0353554
	Q8VHP6	Cdhr1	Cadherin-related family member 1	-0.947109	0.00152689		Q05793	Hspg2	Basement membrane-specific heparan sulfate proteoglycan core protein	2.32077	0.00253106
	P27664	Pde6a	Rod cGMP-specific 3,5-cyclic phosphodiesterase subunit alpha	-0.937076	0.00152689		Q8C4U3	Sfrp1	Secreted frizzled-related protein 1	2.28049	0.00152689
	P09174	Pde6g	Retinal rod rhodopsin-sensitive cGMP 3,5-cyclic phosphodiesterase subunit gamma	-0.91316	0.0098716		Q61581	Igfbp7	Insulin-like growth factor-binding protein 7	1.801	0.00253106
	P15409	Rho	Rhodopsin	-0.90849	0.0058117		P39061	Col18a1	Collagen alpha-1(XVIII) chain	1.75285	0.00253106
	P32958	Rom1	Rod outer segment membrane protein 1	-0.903865	0.00561099		Q8K0S2	Erich5	Glutamate-rich protein 5	1.31152	0.0461547
	P23440	Pde6b	Rod cGMP-specific 3,5-cyclic phosphodiesterase subunit beta	-0.883546	0.00200102		P10493	Nid1	Nidogen-1	1.27011	0.00722991
	P43081	Guca1a	Guanylyl cyclase-activating protein 1	-0.857517	0.0173859		Q3UQ28	Pxdn	Peroxidasin homolog	1.24421	0.0173859
	P52785	Gucy2e	Retinal guanylyl cyclase 1	-0.85249	0.00152689		P24549	Aldh1a1	Aldehyde dehydrogenase 1A1	1.1203	0.0309678
	P15499	Prph2	Peripherin-2	-0.815293	0.00242108		Q3UW53	Niban1	Protein Niban 1	1.09668	0.0182958
	Q9CWI3	Bccip	BRCA2 and CDKN1A-interacting protein	-0.813813	0.000221308		Q8BH97	Rcn3	Reticulocalbin-3	1.09391	0.0176749
	P29974	Cnga1	cGMP-gated cation channel alpha-1	-0.793377	0.0092703		E9Q7T7	Chadl	Chondroadherin-like protein	1.08813	0.0260901
	D3Z6W3	Rdh8	Retinol dehydrogenase	-0.792588	0.00971596		Q8VCC9	Spon1	Spondin-1	0.926758	0.0131279
	E1AZ71	Cngb1	Cyclic nucleotide gated channel beta 1	-0.762312	0.00200102		Q9QXW9	Slc7a8	Large neutral amino acids transporter small subunit 2	0.919932	0.0173859
	O54828	Rgs9	Regulator of G-protein signaling 9	-0.723426	0.00345925		P18581	Slc7a2	Cationic amino acid transporter 2	0.913109	0.0224734
	Q5EBJ4	Ermn	Ermin	-0.715778	0.0204597		Q8BGC1	NA	UPF0489 protein C5orf22 homolog	0.896411	0.0331023
	P50149	Gnat2	Guanine nucleotide-binding protein G(t) subunit alpha-2	-0.646389	0.0357662		P08122	Col4a2	Collagen alpha-2(IV) chain	0.893256	0.0269784
	J3QMK2	Bbip1	BBSome interacting protein 1	-0.643434	0.0437172		Q9JHW9	Aldh1a3	Retinaldehyde dehydrogenase 3	0.875075	0.0176749
	P11798	Camk2a	Calcium/calmodulin-dependent protein kinase type II subunit alpha	-0.63971	0.0153389		Q9JHI5	Ivd	Isovaleryl-CoA dehydrogenase, mitochondrial	0.800261	1.12396e-05
	Q5SDA5	Gucy2f	Retinal guanylyl cyclase 2	-0.628714	0.0373009		A2BH40	Arid1a	AT-rich interactive domain-containing protein 1A	0.744832	0.0438701
	Q148R9	Rgs9bp	Regulator of G-protein signaling 9-binding protein	-0.619918	0.0135394		Q91ZE0	Tmlhe	Trimethyllysine dioxygenase, mitochondrial	0.723654	0.0260901
	Q3U0L2	Ankrd33b	Ankyrin repeat domain-containing protein 33B	-0.577787	0.00283539		Q9CPN8	Igf2bp3	Insulin-like growth factor 2 mRNA-binding protein 3	0.682536	0.0118675
	Q8VCR7	Abhd14b	Putative protein-lysine deacylase ABHD14B	-0.577401	0.00200102		P02468	Lamc1	Laminin subunit gamma-1	0.674604	0.0121674
	Q9WVL4	Grk1	Rhodopsin kinase GRK1	-0.553103	0.00561099		Q9QXG9	Tinf2	TERF1-interacting nuclear factor 2	0.65307	0.0370101
	P49194	Rbp3	Retinol-binding protein 3	-0.529574	0.0331023		Q80YT7	Pde4dip	Myomegalin	0.632628	0.0303496
	Q5SWP3	Nacad	NAC-alpha domain-containing protein 1	-0.529003	0.0098716		Q8CIM3	D2hgdh	D-2-hydroxyglutarate dehydrogenase, mitochondrial	0.629563	0.0285189
	P52430	Pon1	Serum paraoxonase/arylesterase 1	-0.491435	0.0413441		Q9Z247	Fkbp9	Peptidyl-prolyl cis-trans isomerase FKBP9	0.617847	0.0173859
	Q6PHS9	Cacna2d2	Voltage-dependent calcium channel subunit alpha-2/delta-2	-0.488772	0.00234387		Q9DB72	Btbd17	BTB/POZ domain-containing protein 17	0.613705	0.0357662
	Q91WD8	Slc24a1	Sodium/potassium/calcium exchanger 1	-0.483824	0.0332336		Q61576	Fkbp10	Peptidyl-prolyl cis-trans isomerase FKBP10	0.597287	0.0331023
	O35600	Abca4	Retinal-specific phospholipid-transporting ATPase ABCA4	-0.461935	0.0203154		Q9EP71	Rai14	Ankycorbin	0.590467	0.0279912
	Q9CWF6	Bbs2	Bardet-Biedl syndrome 2 protein homolog	-0.456884	0.012167		P02469	Lamb1	Laminin subunit beta-1	0.576672	0.0332336
	P15105	Glul	Glutamine synthetase	-0.433191	0.04783		Q60715	P4ha1	Prolyl 4-hydroxylase subunit alpha-1	0.557493	0.0435123
	Q8VC33	Nxnl1	Nucleoredoxin-like protein 1	-0.431966	0.0377954		P19324	Serpinh1	Serpin H1	0.487638	0.0303496
	P97315	Csrp1	Cysteine and glycine-rich protein 1	-0.428047	0.0307812		Q99JW4	Lims1	LIM and senescent cell antigen-like-containing domain protein 1	0.464112	0.0317936
	Q3V3N7	Bbs1	Bardet-Biedl syndrome 1 protein homolog	-0.420362	0.0320014		Q9ER35	Fn3k	Fructosamine-3-kinase	0.457346	0.0370101
	J3QPQ6	Gm49403	Predicted gene, 49403	-0.417983	0.03479		Q8CFX1	H6pd	GDH/6PGL endoplasmic bifunctional protein	0.454322	0.0219811
	G3X9N3	Pnma8b	PNMA family member 8B	-0.414583	0.0195787		Q07417	Acads	Short-chain specific acyl-CoA dehydrogenase, mitochondrial	0.435872	0.0262344
	Q99KL7	Rab28	Ras-related protein Rab-28	-0.405482	0.00915717		Q8BSY0	Asph	Aspartyl/asparaginyl beta-hydroxylase	0.433643	0.0320014
	O35385	Ppef2	Serine/threonine-protein phosphatase with EF-hands 2	-0.401899	0.0173859		Q9CZH7	Mxra7	Matrix-remodeling-associated protein 7	0.404482	0.00253106
	E9Q8V6	Dennd4a	DENN/MADD domain containing 4A	-0.399639	0.022912		O08807	Prdx4	Peroxiredoxin-4	0.388194	0.0260901
	P19246	Nefh	Neurofilament heavy polypeptide	-0.398604	0.0317936		Q60648	Gm2a	Ganglioside GM2 activator	0.37782	0.0185343
	Q9WU01	Khdrbs2	KH domain-containing, RNA-binding, signal transduction-associated protein 2	-0.397452	0.032248		O70583	Mid1	E3 ubiquitin-protein ligase Midline-1	0.374217	0.0320014
	P12658	Calb1	Calbindin	-0.389744	0.0135394		Q80W21	Gstm7	Glutathione S-transferase Mu 7	0.344173	0.0262344
	Q9D1G5	Lrrc57	Leucine-rich repeat-containing protein 57	-0.385855	0.00200102		Q8BTM8	Flna	Filamin-A	0.336119	0.0458736
	P35831	Ptpn12	Tyrosine-protein phosphatase non-receptor type 12	-0.381745	0.0361545		Q64442	Sord	Sorbitol dehydrogenase	0.321295	0.00624389
	P62881	Gnb5	Guanine nucleotide-binding protein subunit beta-5	-0.373989	0.0317936		P25206	Mcm3	DNA replication licensing factor MCM3	0.300321	0.0262344
	P18872	Gnao1	Guanine nucleotide-binding protein G(o) subunit alpha	-0.373046	0.00561099		Q9R061	Nubp2	Cytosolic Fe-S cluster assembly factor NUBP2	0.298119	0.0348571
	Q61503	Nt5e	5-nucleotidase	-0.370044	0.0177334		Q99MR1	Gigyf1	GRB10-interacting GYF protein 1	0.293954	0.0303496
	Q7TSJ2	Map6	Microtubule-associated protein 6	-0.3685	0.0227669		Q8C796	Rcor2	REST corepressor 2	0.283435	0.0262344
	Q811G0	Bbs9	Protein PTHB1	-0.36789	0.0262344		P97310	Mcm2	DNA replication licensing factor MCM2	0.281005	0.0332336
	Q8BVW0	Ganc	Neutral alpha-glucosidase C	-0.356441	0.0330096		P49717	Mcm4	DNA replication licensing factor MCM4	0.277443	0.0435123
	Q7TQD2	Tppp	Tubulin polymerization-promoting protein	-0.340172	0.0427834		Q6PB93	Galnt2	Polypeptide N-acetylgalactosaminyltransferase 2	0.25324	0.0260901
	Q8C1Z7	Bbs4	Bardet-Biedl syndrome 4 protein homolog	-0.330634	0.0446767		Q9CQW1	Ykt6	Synaptobrevin homolog YKT6	0.241752	0.0110723
	P70265	Pfkfb2	6-phosphofructo-2-kinase/fructose-2,6-bisphosphatase 2	-0.321078	0.0219811		Q99LP6	Grpel1	GrpE protein homolog 1, mitochondrial	0.237155	0.0466957
	Q8BLR2	Cpne4	Copine-4	-0.320067	0.0300799		O55135	Eif6	Eukaryotic translation initiation factor 6	0.227907	0.0195787
	Q925N0	Sfxn5	Sideroflexin-5	-0.317153	0.0249213		Q62433	Ndrg1	Protein NDRG1	0.225141	0.0098716
	Q8R0A7	Kiaa0513	Uncharacterized protein KIAA0513	-0.313939	0.0224734		P97434	Mprip	Myosin phosphatase Rho-interacting protein	0.215487	0.0303496
	Q9Z140	Cpne6	Copine-6	-0.311797	0.0262344		Q8K0E1	Kctd15	BTB/POZ domain-containing protein KCTD15	0.204575	0.0195787
	O54991	Cntnap1	Contactin-associated protein 1	-0.310895	0.0176749		Q8R3P6	Ints14	Integrator complex subunit 14	0.188102	0.0242266
	P52623	Uck1	Uridine-cytidine kinase 1	-0.309157	0.0177334		Q99MD9	Nasp	Nuclear autoantigenic sperm protein	0.166041	0.0326625
	P63011	Rab3a	Ras-related protein Rab-3A	-0.303695	0.0262344
	P46660	Ina	Alpha-internexin	-0.301291	0.0416125
	Q8K124	Plekho2	Pleckstrin homology domain-containing family O member 2	-0.290472	0.0204597
	O88737	Bsn	Protein bassoon	-0.288729	0.0303496
	P62073	Timm10	Mitochondrial import inner membrane translocase subunit Tim10	-0.288476	0.0490175
	Q9QYR6	Map1a	Microtubule-associated protein 1A	-0.288001	0.012167
	Q9Z2H2	Rgs6	Regulator of G-protein signaling 6	-0.283916	0.0173859
	P60755	Mdga2	MAM domain-containing glycosylphosphatidylinositol anchor protein 2	-0.283818	0.0173859
	Q9EQ28	Pold3	DNA polymerase delta subunit 3	-0.276562	0.0437172
	Q3UHL1	Camkv	CaM kinase-like vesicle-associated protein	-0.275835	0.00253106
	P62812	Gabra1	Gamma-aminobutyric acid receptor subunit alpha-1	-0.273986	0.0218805
	P28663	Napb	Beta-soluble NSF attachment protein	-0.269653	0.0317936
	Q08331	Calb2	Calretinin	-0.26808	0.0357662
	P14094	Atp1b1	Sodium/potassium-transporting ATPase subunit beta-1	-0.266898	0.046249
	P98200	Atp8a2	Phospholipid-transporting ATPase IB	-0.263901	0.0176749
	Q64520	Guk1	Guanylate kinase	-0.261049	0.0461547
	Q9Z2R6	Unc119	Protein unc-119 homolog A	-0.259289	0.0262344
	P46097	Syt2	Synaptotagmin-2	-0.251369	0.0307812
	Q6PNC0	Dmxl1	DmX-like protein 1	-0.243247	0.0331023
	O08576	Rundc3a	RUN domain-containing protein 3A	-0.238102	0.0427834
	P39053	Dnm1	Dynamin-1	-0.237784	0.0161238
	Q91V14	Slc12a5	Solute carrier family 12 member 5	-0.236349	0.0180254
	P63137	Gabrb2	Gamma-aminobutyric acid receptor subunit beta-2	-0.234459	0.0307812
	Q64332	Syn2	Synapsin-2	-0.22828	0.0389932
	Q3TZX3	Slc25a33	Solute carrier family 25 member 33	-0.226322	0.0249213
	Q80TZ3	Dnajc6	Putative tyrosine-protein phosphatase auxilin	-0.225654	0.0320014
	Q3UHK6	Tenm4	Teneurin-4	-0.221371	0.0474493
	Q5SSM3	Arhgap44	Rho GTPase-activating protein 44	-0.220389	0.0135394
	P70414	Slc8a1	Sodium/calcium exchanger 1	-0.216857	0.0331023
	Q9R0K7	Atp2b2	Plasma membrane calcium-transporting ATPase 2	-0.215832	0.0297418
	Q8BH59	Slc25a12	Electrogenic aspartate/glutamate antiporter SLC25A12, mitochondrial	-0.211703	0.0331023
	Q9Z218	Dpp6	Dipeptidyl aminopeptidase-like protein 6	-0.209106	0.0416125
	Q8BYI9	Tnr	Tenascin-R	-0.208845	0.0331023
	Q99104	Myo5a	Unconventional myosin-Va	-0.20852	0.0221191
	Q8BG40	Katnb1	Katanin p80 WD40 repeat-containing subunit B1	-0.207363	0.0331023
	P47708	Rph3a	Rabphilin-3A	-0.206541	0.0370101
	Q99KK2	Cmas	N-acylneuraminate cytidylyltransferase	-0.203491	0.0331023
	A2ALS5	Rap1gap	Rap1 GTPase-activating protein 1	-0.202365	0.0328239
	E9Q6P5	Ttc7b	Tetratricopeptide repeat protein 7B	-0.194697	0.0466957
	P52795	Efnb1	Ephrin-B1	-0.189184	0.0453882
	Q8BVI4	Qdpr	Dihydropteridine reductase	-0.188095	0.0357662
	Q91V36	Nrbp2	Nuclear receptor-binding protein 2	-0.184156	0.0416125
	P70206	Plxna1	Plexin-A1	-0.179147	0.0331023
	G5E895	Akr1b10	Aldo-keto reductase family 1, member B10 (aldose reductase)	-0.170126	0.0331023
	P19258	Mpv17	Protein Mpv17	-0.162723	0.0364503
	Q60932	Vdac1	Voltage-dependent anion-selective channel protein 1	-0.152544	0.0474493

## Sheet: Sheet2
	Upregulated Proteins
	UniProt ID	Gene Symbol	Description	log2 fold change	adj.P.Val
	Q8C4U3	Sfrp1	Secreted frizzled-related protein 1	2.28049	0.00152689
	Q05793	Hspg2	Basement membrane-specific heparan sulfate proteoglycan core protein	2.32077	0.00253106
	Q61581	Igfbp7	Insulin-like growth factor-binding protein 7	1.801	0.00253106
	P39061	Col18a1	Collagen alpha-1(XVIII) chain	1.75285	0.00253106
	P10493	Nid1	Nidogen-1	1.27011	0.00722991
	P10107	Anxa1	Annexin A1	2.96984	0.0098716
	Q8VHI5	Vit	Vitrin	3.53396	0.00999744
	Q3UQ28	Pxdn	Peroxidasin homolog	1.24421	0.0173859
	Q8BH97	Rcn3	Reticulocalbin-3	1.09391	0.0176749
	Q3UW53	Niban1	Protein Niban 1	1.09668	0.0182958
	E9Q7T7	Chadl	Chondroadherin-like protein	1.08813	0.0260901
	P24549	Aldh1a1	Aldehyde dehydrogenase 1A1	1.1203	0.0309678
	Q61555	Fbn2	Fibrillin-2	2.74616	0.0353554
	Q8K0S2	Erich5	Glutamate-rich protein 5	1.31152	0.0461547
	Downregulated Proteins
	UniProt ID	Gene Symbol	Description	log2 fold change	adj.P.Val
	O54990	Prom1	Prominin-1	-6.1359	8.96273e-08
	P20612	Gnat1	Guanine nucleotide-binding protein G(t) subunit alpha-1	-1.21042	0.001929
	Q8K2G4	Bbs7	Bardet-Biedl syndrome 7 protein homolog	-1.09812	0.0135394
