# Supplementary material for: Prominin 1 is crucial for the early development of photoreceptor outer segments
Source: Sci Rep. 2024 May 7;14:10498. doi: 10.1038/s41598-024-60989-5 (PMC11076519; doi:10.1038/s41598-024-60989-5)
Supplement: Supplementary file 3 — Supplementary Table 2. [file 41598_2024_60989_MOESM3_ESM.xlsx]

## Sheet: Sheet1
	Supplementary Table 2: Antibodies used in this study along with application and identifier information are listed below.
	Antibody	Host	Application	Dilution	Company	Cat#	RRID
	PROM1	Rat	F-IHC	1:1000	Thermo Fisher Scientific	14-1331-82	AB_467471
	PROM1	Mouse	WB	1:1000	Abcam	ab27699	AB_940852
	PDE6β	Rabbit	F-IHC	1:2000	Thermo Fisher Scientific	PA1-722	AB_2161443
	IBA1	Rabbit	F-IHC	1:1000	Wako	019-19741	AB_839504
	GAPDH	Mouse	WB	1:10000	Fitzgerald	10R-G109a	AB_1285808
	Alexa-Fluor 680 anti Rabbit	Goat	F-IHC	1:1000	Invitrogen	A-21109	AB_2535758
	Alexa-Fluor 568 anti Rabbit	Goat	F-IHC	1:1000	Invitrogen	A-11036	AB_10563566
	Alexa-Fluor 488 anti Rat	Donkey	F-IHC	1:1000	Invitrogen	A-21208	AB_2535794
	Anti Mouse IRDye800CW	Donkey	WB	1:50000	Li-Cor	926-32212	AB_621847
