# Supplementary material for: Prominin 1 is crucial for the early development of photoreceptor outer segments
Source: Sci Rep. 2024 May 7;14:10498. doi: 10.1038/s41598-024-60989-5 (PMC11076519; doi:10.1038/s41598-024-60989-5)
Supplement: Supplementary file 4 — Supplementary Table 3. [file 41598_2024_60989_MOESM4_ESM.xlsx]

## Sheet: Sheet1
	Supplementary Table 3: Primers and genotyping conditions used for PCR to identify the genotype of mice are listed below.
	Primers/Genotype	+/+	-/-
	Forward	5’-ATGTTCTGCAGGGCATCCTT-3’	5’-ATGTTCTGCAGGGCATCCTA-3’
	Reverse	5’-GGCTATGTTCTTACAGCCAT-3’	5’-GGCTATGTTCTTACAGCCAT-3’
		Temperature	Time
	Initial denaturation	95 C°	3 minutes
	Denaturation	95 C°	15 seconds
	Annealing	63 C°	1 minute
	Amplification	72 C°	1 minute
	Final amplification	72 C°	7 minutes
